# Supplementary material for: Sap Flow Variability in Malus domestica Borkh. (‘JazzTM’) Trees Under Differing Water Supply Conditions and Fruit Loads
Source: Plants (Basel). 2026 Feb 14;15(4):608. doi: 10.3390/plants15040608 (PMC12944478; doi:10.3390/plants15040608)
Supplement: Supplementary file 1 [file plants-15-00608-s001.zip]

Archive with 1 entries (1 files):
- plants-4097993-supplementary.pdf
